# Supplementary material for: Diversity of Mitochondrial DNA Haplogroups and Their Association with Bovine Antral Follicle Count
Source: Animals (Basel). 2022 Sep 8;12(18):2350. doi: 10.3390/ani12182350 (PMC9495067; doi:10.3390/ani12182350)
Supplement: Supplementary file 1 [file animals-12-02350-s001.zip]

Archive with 3 entries (3 files):
- Data S1-Haplotype sequences.xlsx
- Data S2-Haplotypes and distinguished mutations.xlsx
- Supplementary_Material.pdf
