# Supplementary material for: Diversity of Mitochondrial DNA Haplogroups and Their Association with Bovine Antral Follicle Count
Source: Animals (Basel). 2022 Sep 8;12(18):2350. doi: 10.3390/ani12182350 (PMC9495067; doi:10.3390/ani12182350)
Supplement: Supplementary file 1 [file animals-12-02350-s001.zip › Data S2-Haplotypes and distinguished mutations.xlsx]

## Sheet: Description
Diversity of mitochondrial DNA haplogroup and its association with antral follicle count in Chinese Holstein cows
Sheet	Description
Haplotypes in all samples	Distribution of haplotypes and haplogroup in 501 ovary samples in Chinese Holstein cow.
Distinguished mutations	Distinguished mutations between haplogroups with Bos taurus or Bos indicus maternal origin.

## Sheet: Haplotypes in all samples
Ovary samples_ID	Haplotype	Sub haplogroup	Haplogroup
1	Hap_1	T1A	HG2
2	Hap_1	T1A	HG2
3	Hap_79	T1A	HG2
4	Hap_22	T3A	HG2
5	Hap_111	T3B	HG2
6	Hap_56	T3A	HG2
7	Hap_208	T1A	HG2
8	Hap_212	I1	HG1
9	Hap_22	T3A	HG2
10	Hap_2	I1	HG1
11	Hap_12	T1A	HG2
12	Hap_16	T1A	HG2
13	Hap_24	I2	HG1
14	Hap_30	T1A	HG2
15	Hap_34	T1A	HG2
16	Hap_40	I1	HG1
17	Hap_45	T2	HG2
18	Hap_2	I1	HG1
19	Hap_53	T1A	HG2
20	Hap_63	T3A	HG2
21	Hap_37	T3A	HG2
22	Hap_16	T1A	HG2
23	Hap_21	T1A	HG2
24	Hap_12	T1A	HG2
25	Hap_17	T3B	HG2
26	Hap_37	T3A	HG2
27	Hap_19	T3A	HG2
28	Hap_4	I1	HG1
29	Hap_105	T1A	HG2
30	Hap_4	I1	HG1
31	Hap_115	T1A	HG2
32	Hap_66	T1A	HG2
33	Hap_124	T3A	HG2
34	Hap_21	T1A	HG2
35	Hap_79	T1A	HG2
36	Hap_106	T3A	HG2
37	Hap_144	T3B	HG2
38	Hap_4	I1	HG1
39	Hap_37	T3A	HG2
40	Hap_69	T1A	HG2
41	Hap_155	T1A	HG2
42	Hap_17	T3B	HG2
43	Hap_96	T3A	HG2
44	Hap_22	T3A	HG2
45	Hap_171	T3A	HG2
46	Hap_177	T1A	HG2
47	Hap_182	T3A	HG2
48	Hap_144	T3B	HG2
49	Hap_195	T1A	HG2
50	Hap_81	T4	HG2
51	Hap_197	T3A	HG2
52	Hap_9	T3A	HG2
53	Hap_199	T3A	HG2
54	Hap_37	T3A	HG2
55	Hap_200	T3A	HG1
56	Hap_201	T3A	HG2
57	Hap_202	I2	HG1
58	Hap_66	T1A	HG2
59	Hap_181	T3A	HG1
60	Hap_203	I2	HG1
61	Hap_204	I1	HG1
62	Hap_37	T3A	HG2
63	Hap_205	T3A	HG1
65	Hap_181	T3A	HG1
66	Hap_22	T3A	HG2
67	Hap_9	T3A	HG2
68	Hap_206	I1	HG1
69	Hap_207	T4	HG2
70	Hap_209	T3A	HG2
71	Hap_210	T3A	HG2
75	Hap_165	T1A	HG2
76	Hap_211	T3A	HG2
77	Hap_22	T3A	HG2
78	Hap_201	T3A	HG2
79	Hap_19	T3A	HG2
80	Hap_213	T3B	HG2
81	Hap_207	T4	HG2
82	Hap_214	T1A	HG2
83	Hap_215	I1	HG1
84	Hap_216	T1A	HG2
85	Hap_216	T1A	HG2
86	Hap_36	T3B	HG2
88	Hap_37	T3A	HG2
89	Hap_80	T3A	HG2
91	Hap_36	T3B	HG2
92	Hap_217	T4	HG2
93	Hap_218	T3A	HG2
94	Hap_66	T1A	HG2
95	Hap_66	T1A	HG2
96	Hap_4	I1	HG1
97	Hap_2	I1	HG1
98	Hap_18	T3A	HG2
99	Hap_219	T3A	HG2
100	Hap_3	T3A	HG2
101	Hap_4	I1	HG1
102	Hap_5	T2	HG2
103	Hap_6	T3A	HG2
104	Hap_7	T3A	HG2
105	Hap_8	T3A	HG1
106	Hap_9	T3A	HG2
107	Hap_10	I1	HG1
108	Hap_3	T3A	HG2
109	Hap_11	T3A	HG2
110	Hap_4	I1	HG1
111	Hap_13	T3A	HG2
112	Hap_5	T2	HG2
113	Hap_14	T3A	HG2
114	Hap_10	I1	HG1
115	Hap_14	T3A	HG2
116	Hap_9	T3A	HG2
117	Hap_4	I1	HG1
118	Hap_15	T3B	HG2
119	Hap_7	T3A	HG2
120	Hap_17	T3B	HG2
121	Hap_18	T3A	HG2
122	Hap_19	T3A	HG2
123	Hap_20	T3A	HG2
124	Hap_4	I1	HG1
125	Hap_18	T3A	HG2
126	Hap_21	T1A	HG2
127	Hap_19	T3A	HG2
128	Hap_22	T3A	HG2
129	Hap_23	I2	HG1
130	Hap_22	T3A	HG2
131	Hap_25	T1A	HG2
132	Hap_4	I1	HG1
133	Hap_26	T3A	HG2
134	Hap_4	I1	HG1
135	Hap_27	T3B	HG2
136	Hap_19	T3A	HG2
137	Hap_28	I2	HG1
138	Hap_22	T3A	HG2
139	Hap_29	T3A	HG2
140	Hap_19	T3A	HG2
141	Hap_17	T3B	HG2
142	Hap_31	T3A	HG2
143	Hap_32	T3B	HG2
144	Hap_24	I2	HG1
145	Hap_22	T3A	HG2
146	Hap_4	I1	HG1
147	Hap_33	T3A	HG2
148	Hap_4	I1	HG1
149	Hap_17	T3B	HG2
150	Hap_4	I1	HG1
151	Hap_35	T3A	HG2
152	Hap_3	T3A	HG2
153	Hap_36	T3B	HG2
154	Hap_37	T3A	HG2
155	Hap_38	I1	HG2
156	Hap_4	I1	HG1
157	Hap_4	I1	HG1
158	Hap_39	T3A	HG2
159	Hap_4	I1	HG1
160	Hap_36	T3B	HG2
161	Hap_4	I1	HG1
162	Hap_4	I1	HG1
163	Hap_41	T4	HG2
164	Hap_42	T3A	HG2
165	Hap_43	T3A	HG2
166	Hap_12	T1A	HG2
167	Hap_30	T1A	HG2
168	Hap_12	T1A	HG2
169	Hap_44	T3A	HG2
170	Hap_16	T1A	HG2
171	Hap_46	T3A	HG1
172	Hap_37	T3A	HG2
173	Hap_4	I1	HG1
174	Hap_21	T1A	HG2
175	Hap_22	T3A	HG2
176	Hap_47	T4	HG2
177	Hap_22	T3A	HG2
178	Hap_22	T3A	HG2
179	Hap_48	I1	HG1
180	Hap_21	T1A	HG2
181	Hap_49	T3B	HG2
182	Hap_19	T3A	HG2
183	Hap_47	T4	HG2
184	Hap_50	I2	HG1
185	Hap_48	I1	HG1
186	Hap_51	I2	HG1
189	Hap_52	T3A	HG2
190	Hap_54	T3A	HG2
191	Hap_55	T3A	HG2
192	Hap_37	T3A	HG2
193	Hap_56	T3A	HG2
194	Hap_57	T2	HG2
195	Hap_58	T4	HG2
196	Hap_59	T3A	HG2
197	Hap_60	T2	HG2
198	Hap_61	T3A	HG2
199	Hap_62	T3A	HG2
200	Hap_26	T3A	HG2
202	Hap_64	T2	HG2
203	Hap_26	T3A	HG2
204	Hap_65	T3A	HG2
205	Hap_4	I1	HG1
206	Hap_66	T1A	HG2
207	Hap_63	T3A	HG2
208	Hap_67	T3A	HG2
209	Hap_68	T3A	HG2
210	Hap_69	T1A	HG2
211	Hap_52	T3A	HG2
212	Hap_70	T3A	HG2
213	Hap_17	T3B	HG2
214	Hap_4	I1	HG1
215	Hap_71	I1	HG1
216	Hap_16	T1A	HG2
217	Hap_72	T3A	HG2
218	Hap_73	T3B	HG2
219	Hap_4	I1	HG1
220	Hap_12	T1A	HG2
221	Hap_74	T3A	HG2
222	Hap_75	T3A	HG2
223	Hap_12	T1A	HG2
224	Hap_75	T3A	HG2
225	Hap_22	T3A	HG2
226	Hap_19	T3A	HG2
227	Hap_22	T3A	HG2
228	Hap_76	T3A	HG2
229	Hap_77	T1A	HG2
230	Hap_71	I1	HG1
231	Hap_36	T3B	HG2
232	Hap_78	I1	HG1
233	Hap_79	T1A	HG2
234	Hap_80	T3A	HG2
235	Hap_36	T3B	HG2
236	Hap_80	T3A	HG2
237	Hap_16	T1A	HG2
238	Hap_72	T3A	HG2
239	Hap_81	T4	HG2
240	Hap_82	T4	HG2
241	Hap_16	T1A	HG2
242	Hap_19	T3A	HG2
243	Hap_83	T4	HG2
244	Hap_4	I1	HG1
245	Hap_84	T3A	HG2
246	Hap_85	I2	HG1
247	Hap_86	T3A	HG2
248	Hap_24	I2	HG1
249	Hap_19	T3A	HG2
250	Hap_24	I2	HG1
252	Hap_37	T3A	HG2
253	Hap_85	I2	HG1
254	Hap_87	T1A	HG2
255	Hap_16	T1A	HG2
256	Hap_88	T3A	HG2
257	Hap_88	T3A	HG2
258	Hap_81	T4	HG2
259	Hap_89	T1A	HG2
260	Hap_73	T3B	HG2
261	Hap_90	T2	HG2
262	Hap_73	T3B	HG2
263	Hap_79	T1A	HG2
264	Hap_91	I1	HG1
265	Hap_92	I2	HG1
266	Hap_93	T3A	HG2
267	Hap_94	T3A	HG2
268	Hap_95	T3A	HG2
269	Hap_96	T3A	HG2
270	Hap_97	T1A	HG2
271	Hap_97	T1A	HG2
273	Hap_94	T3A	HG2
274	Hap_98	T1A	HG2
275	Hap_22	T3A	HG2
276	Hap_99	T3A	HG1
277	Hap_99	T3A	HG1
279	Hap_100	T3A	HG2
280	Hap_16	T1A	HG2
281	Hap_101	T3A	HG2
282	Hap_102	T2	HG2
283	Hap_103	I1	HG1
284	Hap_81	T4	HG2
285	Hap_16	T1A	HG2
286	Hap_12	T1A	HG2
287	Hap_100	T3A	HG2
288	Hap_21	T1A	HG2
289	Hap_104	T3B	HG2
290	Hap_101	T3A	HG2
291	Hap_22	T3A	HG2
292	Hap_16	T1A	HG2
293	Hap_4	I1	HG1
294	Hap_2	I1	HG1
295	Hap_106	T3A	HG2
296	Hap_107	I2	HG1
297	Hap_108	I1	HG1
298	Hap_22	T3A	HG2
299	Hap_17	T3B	HG2
300	Hap_109	T3B	HG2
301	Hap_107	I2	HG1
302	Hap_22	T3A	HG2
303	Hap_110	T4	HG2
304	Hap_37	T3A	HG2
305	Hap_111	T3B	HG2
306	Hap_112	T2	HG2
307	Hap_113	T3A	HG2
308	Hap_4	I1	HG1
309	Hap_114	T1A	HG2
310	Hap_16	T1A	HG2
311	Hap_116	T2	HG2
312	Hap_18	T3A	HG2
313	Hap_117	T3A	HG2
314	Hap_4	I1	HG1
315	Hap_118	T3A	HG2
316	Hap_117	T3A	HG2
317	Hap_119	T3A	HG2
318	Hap_120	T4	HG2
319	Hap_121	T2	HG2
320	Hap_40	I1	HG1
321	Hap_122	T3A	HG2
322	Hap_118	T3A	HG2
323	Hap_123	T2	HG2
324	Hap_30	T1A	HG2
325	Hap_12	T1A	HG2
326	Hap_18	T3A	HG2
327	Hap_4	I1	HG1
328	Hap_117	T3A	HG2
329	Hap_81	T4	HG2
330	Hap_125	T3A	HG2
331	Hap_4	I1	HG1
332	Hap_126	T4	HG2
333	Hap_127	T3A	HG2
334	Hap_128	T3B	HG2
335	Hap_129	T4	HG2
336	Hap_42	T3A	HG2
337	Hap_94	T3A	HG2
338	Hap_42	T3A	HG2
339	Hap_127	T3A	HG2
340	Hap_65	T3A	HG2
341	Hap_130	I2	HG2
342	Hap_78	I1	HG1
343	Hap_40	I1	HG1
344	Hap_81	T4	HG2
345	Hap_129	T4	HG2
346	Hap_4	I1	HG1
347	Hap_79	T1A	HG2
348	Hap_131	T3A	HG2
349	Hap_132	T3A	HG2
350	Hap_133	I1	HG1
351	Hap_132	T3A	HG2
352	Hap_134	T3A	HG2
353	Hap_65	T3A	HG2
354	Hap_17	T3B	HG2
355	Hap_135	T3A	HG2
356	Hap_136	T3A	HG2
357	Hap_30	T1A	HG2
358	Hap_36	T3B	HG2
359	Hap_137	T3A	HG2
360	Hap_138	T3A	HG2
361	Hap_17	T3B	HG2
362	Hap_124	T3A	HG2
363	Hap_139	T3A	HG2
364	Hap_140	T1A	HG2
365	Hap_141	T3A	HG2
366	Hap_5	T2	HG2
367	Hap_142	T2	HG2
368	Hap_142	T2	HG2
369	Hap_143	I1	HG1
370	Hap_145	T1A	HG2
371	Hap_37	T3A	HG2
372	Hap_146	I1	HG1
373	Hap_147	I1	HG1
374	Hap_139	T3A	HG2
375	Hap_142	T2	HG2
376	Hap_145	T1A	HG2
377	Hap_17	T3B	HG2
379	Hap_37	T3A	HG2
380	Hap_19	T3A	HG2
381	Hap_4	I1	HG1
382	Hap_148	T3A	HG2
383	Hap_30	T1A	HG2
384	Hap_4	I1	HG1
385	Hap_12	T1A	HG2
386	Hap_37	T3A	HG2
387	Hap_17	T3B	HG2
388	Hap_16	T1A	HG2
389	Hap_24	I2	HG1
390	Hap_22	T3A	HG2
391	Hap_12	T1A	HG2
392	Hap_16	T1A	HG2
393	Hap_4	I1	HG1
394	Hap_16	T1A	HG2
395	Hap_16	T1A	HG2
396	Hap_149	T1A	HG2
397	Hap_150	T3A	HG1
398	Hap_4	I1	HG1
399	Hap_87	T1A	HG2
400	Hap_4	I1	HG1
401	Hap_151	I1	HG1
402	Hap_19	T3A	HG2
403	Hap_116	T2	HG2
404	Hap_152	I1	HG1
405	Hap_4	I1	HG1
406	Hap_153	T3A	HG2
407	Hap_153	T3A	HG2
408	Hap_154	T3A	HG1
409	Hap_150	T3A	HG1
410	Hap_79	T1A	HG2
411	Hap_21	T1A	HG2
412	Hap_156	T3A	HG2
413	Hap_87	T1A	HG2
414	Hap_63	T3A	HG2
415	Hap_157	T1A	HG2
416	Hap_16	T1A	HG2
417	Hap_19	T3A	HG2
418	Hap_158	T3A	HG2
419	Hap_53	T1A	HG2
420	Hap_159	T1A	HG2
421	Hap_4	I1	HG1
422	Hap_139	T3A	HG2
423	Hap_139	T3A	HG2
424	Hap_101	T3A	HG2
425	Hap_23	I2	HG1
426	Hap_160	T3A	HG2
427	Hap_22	T3A	HG2
428	Hap_30	T1A	HG2
429	Hap_161	T2	HG2
430	Hap_162	T1A	HG2
431	Hap_4	I1	HG1
432	Hap_163	I1	HG1
433	Hap_101	T3A	HG2
434	Hap_9	T3A	HG2
435	Hap_16	T1A	HG2
436	Hap_164	T3A	HG2
437	Hap_9	T3A	HG2
438	Hap_164	T3A	HG2
439	Hap_165	T1A	HG2
441	Hap_166	I2	HG1
442	Hap_167	T1A	HG2
443	Hap_168	I2	HG1
444	Hap_4	I1	HG1
445	Hap_4	I1	HG1
446	Hap_169	T3B	HG2
447	Hap_2	I1	HG1
448	Hap_170	T3A	HG2
449	Hap_4	I1	HG1
450	Hap_170	T3A	HG2
451	Hap_4	I1	HG1
452	Hap_172	T3A	HG2
453	Hap_167	T1A	HG2
454	Hap_173	T3A	HG2
455	Hap_4	I1	HG1
456	Hap_174	T3A	HG1
457	Hap_5	T2	HG2
458	Hap_175	T3A	HG2
459	Hap_176	T3A	HG1
460	Hap_178	T3A	HG2
461	Hap_5	T2	HG2
462	Hap_63	T3A	HG2
463	Hap_4	I1	HG1
464	Hap_179	T3A	HG2
465	Hap_37	T3A	HG2
466	Hap_180	I2	HG1
467	Hap_181	T3A	HG1
468	Hap_4	I1	HG1
469	Hap_4	I1	HG1
470	Hap_183	T3A	HG2
471	Hap_184	I2	HG1
472	Hap_16	T1A	HG2
473	Hap_174	T3A	HG1
474	Hap_185	T3A	HG2
475	Hap_4	I1	HG1
477	Hap_186	I2	HG1
478	Hap_187	T3A	HG2
479	Hap_188	T3A	HG2
480	Hap_189	T2	HG2
481	Hap_190	I2	HG1
482	Hap_4	I1	HG1
483	Hap_4	I1	HG1
484	Hap_191	I2	HG1
485	Hap_189	T2	HG2
486	Hap_192	T3A	HG2
487	Hap_193	T3B	HG2
488	Hap_43	T3A	HG2
489	Hap_194	T3B	HG2
490	Hap_196	T3A	HG2
491	Hap_93	T3A	HG2
492	Hap_22	T3A	HG2
493	Hap_17	T3B	HG2
494	Hap_43	T3A	HG2
495	Hap_81	T4	HG2
496	Hap_93	T3A	HG2
497	Hap_17	T3B	HG2
498	Hap_67	T3A	HG2
499	Hap_4	I1	HG1
500	Hap_4	I1	HG1
501	Hap_4	I1	HG1
502	Hap_67	T3A	HG2
503	Hap_17	T3B	HG2
504	Hap_16	T1A	HG2
505	Hap_81	T4	HG2
506	Hap_4	I1	HG1
507	Hap_4	I1	HG1
508	Hap_4	I1	HG1
509	Hap_165	T1A	HG2
510	Hap_99	T3A	HG1
511	Hap_165	T1A	HG2
512	Hap_4	I1	HG1
513	Hap_198	T2	HG2
514	Hap_173	T3A	HG2
515	Hap_4	I1	HG1
516	Hap_4	I1	HG1

## Sheet: Distinguished mutations
Reference	Mutations	Distinguished Mutations	Location of ref mtDNA (NC_006853.1)
T	C	T>C	15951
C	G	C>G	15953
G	A	G>A	15959
A	G	A>G	15994
C	T	C>T	16049
C	T	C>T	16058
G	A	G>A	16082
G	A	G>A	16102
T	C	T>C	16109
T	C	T>C	16116
T	C	T>C	16119
T	C	T>C	16137
T	C	T>C	16138
A	G	A>G	16229
C	T	C>T	16247
C	T	C>T	16248
T	C	T>C	106
A	G	A>G	166
A	G	A>G	169
T	C	T>C	206
